# Supplementary material for: Adhesion and invasion of gingival epithelial cells by Porphyromonas gulae
Source: PLoS One. 2019 Mar 14;14(3):e0213309. doi: 10.1371/journal.pone.0213309 (PMC6417775; doi:10.1371/journal.pone.0213309)
Supplement: S1 File — (XLSX) [file pone.0213309.s004.xlsx]

## Sheet: Figure 1
Raw data
Control	2.0 x10E1						Estimate number (4.0x10E7)
D049	33	35	34				D049 (4.0x10E5)	660000	700000	680000
																				All data counted colonied on blood agar plates.
Adhesion							Adhesion					Adhesion				AV	SD	ttest		And caluculated adhesion and invasion rate.
MOI 1 (1250 dil)	5	3	3				MOI 1 (1250 dil)	6250	3750	3750		MOI 1 (original)	0.94697	0.535714	0.551471	0.678052	0.658605
MOI 10 (1250 dil)	38	39	43				MOI 10 (1250 dil)	47500	48750	53750		MOI 10 (1250 dil)	0.719697	0.696429	0.790441	0.735522	0.137622	0.414188
MOI 100 (5000 dil)	152	188	220				MOI 100 (5000 dil)	760000	940000	1100000		MOI 100 (2500 dil)	1.15152	1.34286	1.61765	1.37067	0.199648	0.00149287
MOI 1000 (50000 dil)	102	104	96				MOI 1000 (50000 dil)	5100000	5200000	4800000		MOI 1000 (5000 dil)	0.772727	0.742857	0.705882	0.740489	0.219268	0.00556839
Invasion							Invasion					Invasion				AV	SD	ttest
MOI 1 (original)	10	10	8				MOI 1 (original)	10	10	8		MOI 1 (original)	0.00151515	0.00142857	0.00117647	0.00139758	0.000144329
MOI 10 (1250 dil)	6	4	3				MOI 10 (1250 dil)	7500	5000	3750		MOI 10 (1250 dil)	0.113636	0.0714286	0.0551471	0.0772752	0.022989	0.00135814
MOI 100 (2500 dil)	65	62	56				MOI 100 (2500 dil)	162500	155000	140000		MOI 100 (2500 dil)	0.246212	0.221429	0.205882	0.240234	0.0445931	0.00545188
MOI 1000 (5000 dil)	93	94	116				MOI 1000 (5000 dil)	465000	470000	580000		MOI 1000 (5000 dil)	0.0704545	0.0671429	0.0852941	0.0764831	0.0100615	0.000549063
rate
Adhesion				AV	SD	ttest
MOI 1	0.94697	0.551471	0.535714	0.678052	0.190263		0.0587686
MOI 10	0.719697	0.696429	0.790441	0.735522	0.0399785	0.365802	0.0380901
MOI 100	1.15152	1.5	1.09286	1.24812	0.179706	0.0380901
MOI 1000	0.705882	0.657143	0.742857	0.701961	0.0351024	0.0342861	0.0342861
Invasion
MOI 1	0.00151515	0.0012963	0.00142857	0.00141334	8.99941e-05
MOI 10	0.113636	0.0462963	0.0714286	0.0771204	0.0277845	0.0304385	0.00143246
MOI 100	0.246212	0.205882	0.221429	0.224508	0.0166079	0.00136534
MOI 1000	0.0704545	0.0852941	0.0678571	0.0745353	0.0076812	0.00561446	0.00561446

## Sheet: Figure 2
	rate
	Adhesion
					AV	SD	ttest
	0 min	0	0	0	0	0
	30 min	0.518519	0.534694	0.545455	0.532889	0.0110704	0.00228197
	60 min	0.98537	0.904167	0.981818	0.957118	0.0374706	0.107948
	90 min	0.902037	0.909388	0.912857	0.908094	0.00451103	0.00767661
	120 min	0.939074	0.949388	0.967708	0.952057	0.0118412
	Invasion
					AV	SD	ttest
	0 min	0	0	0	0	0
	30 min	0.0214286	0.01	0.0266667	0.0193651	0.00695883	0.0210935
	60 min	0.0542857	0.04	0.0833333	0.0592063	0.0180297	0.00114866
	90 min	0.266857	0.22	0.283333	0.25673	0.026829	0.422059
	120 min	0.251143	0.26	0.271111	0.260751	0.0081693

## Sheet: Figure 3
	rate
	Adhesion				AV	SD	ttest
	51700	0.328947	0.549242	0.515873	0.464688	0.0969448	0.0123241
	D066	1.09375	1.13839	1.45	1.22738	0.158467	0.0209576
	D040	0.6	0.630682	0.86875	0.699811	0.120113	0.283335
	D044	0.862069	0.78125	0.961538	0.868286	0.0737336	0.0862829
	D049	0.704545	0.775	0.772059	0.750535	0.0325415
	ST9-1	0.729286	0.869084	0.903403	0.833924	0.0753055	0.0581621
	Invasion				AV	SD	ttest
	51700	1.31579e-05	1.51515e-05	1.63934e-05	1.4901e-05	1.33274e-06	0.00868561
	D066	1.78571e-05	0	0	5.95238e-06	8.41794e-06	0.00868758
	D040	0.280797	0.295276	0.31	0.295358	0.0119222	0.391889
	D044	0.0075	0.0065625	0.00454545	0.00620265	0.00123273	0.00918109
	D049	0.233333	0.375	0.3125	0.306944	0.0579684
	ST9-1	0.375494	0.484567	0.411458	0.42384	0.0453815	0.00607012
	Adhesion	AV	SD	ttest
	51700	0.464688	0.0969448	0.0123241
	D066	1.22738	0.158467	0.0209576
	D040	0.699811	0.120113	0.283335
	D044	0.868286	0.0737336	0.0862829
	D049	0.750535	0.0325415
	ST9-1	0.833924	0.0753055	0.0581621
	Invasion	AV	SD	ttest
	51700	1.4901e-05	1.33274e-06	0.00868561
	D066	5.95238e-06	8.41794e-06	0.00868758
	D040	0.295358	0.0119222	0.391889
	D044	0.00620265	0.00123273	0.00918109
	D049	0.306944	0.0579684
	ST9-1	0.42384	0.0453815	0.00607012

## Sheet: Figure 4
	rate
	Adhesion				AV	SD	ttest	ttest
	33277	0.323661	0.333333	0.330189	0.329061	0.00402855
	OMZ314	0.380515	0.426923	0.43609	0.414509	0.0243274	0.0142315
	D049	0.6375	0.731481	0.897727	0.75557	0.107594	0.0146273	0.0156658
	Invasion				AV	SD	ttest	ttest
	33277	0.0279018	0.0271226	0.0205078	0.0251774	0.00331719
	OMZ314	0.0958904	0.0996732	0.113636	0.103067	0.00763179	0.00485629
	D049	0.11875	0.134259	0.099	0.117336	0.0144292	0.00400198	0.218918

## Sheet: Figure 5
	rate
	Adhesion				AV	SD	t-test
	D049	100	100	100	100	0
	IgG 2	92.8571	93.4783	100	95.4451	3.23074	0.0921728
	ɑ5β1 0.5	83.3333	85.3659	67.4419	78.7137	8.01346	0.084568
	ɑ5β1 1	55.814	58.6957	71.4286	61.9794	6.78436	0.00283933
	ɑ5β1 2	57.1429	60.8696	68.2927	62.1017	4.63453	0.000661109
	ɑ5β1 2.5	58.6957	63.8298	68.75	63.7585	4.10498	0.00186476
	ɑVβ3 0.5	100	119.512	89.1304	102.881	12.5695	0.0216239
	ɑVβ3 1	97.619	102.439	97.1429	99.067	2.39231	0.0251196
	ɑVβ3 2	104.762	102.174	114.634	107.19	5.3688	0.0473908
	ɑVβ3 2.5
	Invasion				AV	SD	t-test
	D049	100	100	100	100	0
	IgG 2	105.714	92.9577	100	99.5573	5.21723	0.457729
	ɑ5β1 0.5	60.9195	57	79.2683	65.7293	9.70633	0.0202751
	ɑ5β1 1	48.2759	41.2844	42.6829	44.0811	3.02062	0.000586565
	ɑ5β1 2	40.2299	29.3578	38	35.8626	4.68878	0.000124922
	ɑ5β1 2.5	23.0769	32.3529	30	28.4766	3.93714	0.0433089
	ɑVβ3 0.5	106.897	98.6301	106.098	103.875	3.72282	0.0554937
	ɑVβ3 1	100	86	104.11	96.7032	7.75203	0.250253
	ɑVβ3 2	79.3103	120.548	104.878	101.579	16.9961	0.454528
	ɑVβ3 2.5	89.4737	85.1852	88.4615	87.7068	1.83031	0.0200838

## Sheet: Table 1
										Table 1. Effects of metabolic inhibitors on P. gulae D049 adhesion and invasion of Ca9-22 cells.
rate										Inhibitor		Target		Inhibition of adhesion (%)	Inhibition of invasion (%)
Adhesion				AV	SD					Cytochalasin D		Cell (actin)		23.86 ± 2.76	56.47 ± 1.20
D049	100	100	100	0						Nocodazole		Cell (microtubule)		7.61 ± 3.51	4.12 ± 2.26
CyD	20	26.3158	25.2632	23.8596	2.76281					Staurosporine		Cell (protein kinase C)		3.16 ± 2.27	41.80 ± 4.97
Staurosporine	2.10526	1.05263	6.31579	3.15789	2.27394					Cycloheximide		Cell (protein synthesis)		4.71 ± 2.91	6.07 ± 2.24
Nocodazole	7.89474	3.1746	11.7647	7.61135	3.51262					Sodium azide		Cell (energy metabolism)		11.4 ± 1.75	61.17 ± 4.70
Cycloheximide	8.58586	1.57068	3.9604	4.70565	2.91201					Sodium azide		P. gulae (energy metabolism)		11.11 ± 4.51	66.00 ± 5.16
Azide for cell	13.6364	11.1111	9.35961	11.369	1.75548					Chloramphenicol		P. gulae (protein synthesis)		54.04 ± 2.41	52.23 ± 2.31
Chloramphenicol	51.087	56.9892	54.0541	54.0434	2.40961					Rifampin		P. gulae (RNA synthesis)		50.02 ± 2.65	54.58 ± 0.80
Rifampin	51.6304	52.1505	46.2766	50.0192	2.65492					Nalidixic acid		P. gulae (DNA synthesis)		50.98 ± 2.11	51.86 ± 1.89
Nalidixic acid	50.5435	53.7634	48.6486	50.9852	2.11134					Protease inhibitors		P. gulae (proteases)		99.65 ± 0.50	100
Protease Inhibitor	100	100	98.9362	99.6454	0.501494
Azide for Pg	17.4863	7.69231	8.1761	11.1182	4.50725
Invasion				AV	SD
D049	100	100	100	0
CyD	54.7619	57.3171	57.3171	56.4654	1.20452
Staurosporine	46.3415	44.186	34.8837	41.8037	4.97169
Nocodazole	6.42202	1.04167	4.90196	4.12188	2.26472
Cycloheximide	8.46154	6.66667	3.07692	6.06838	2.2386
Azide for cell	54.6154	65.3846	63.5036	61.1679	4.69652
Chloramphenicol	49.1892	52.7174	54.7872	52.2313	2.3111
Rifampin	53.5135	55.4348	54.7872	54.5785	0.79812
Nalidixic acid	49.1892	53.2609	53.1429	51.8643	1.89221
Protease Inhibitor	100	100	100	100	0
Azide for Pg	65.7895	72.4138	59.7826	65.9953	5.15871

## Sheet: Table 2
	rate
	Adhesion				AV	SD	ttest		Table 2. Effects of human serum on P. gulae adhesion and invasion of Ca9-22 cells.
	D049	1.06522	1.08333	1.19492	1.11449	0.0573491			(%)		Control a	In the presence of serum plasma diluted ꞉
	1/10 plasma	0.869565	1.0339	1.12281	1.00876	0.104903	0.145425					1 ꞉ 10	1 ꞉ 100	1 ꞉ 1000
	1/100 plasma	1.14493	0.813559	1.07377	1.01075	0.142431	0.41336		Adhesion		1.15 ± 0.05	0.37 ± 0.38	0.54 ± 0.38	0.82 ± 0.74
	1/1000 plasma	1.13768	0.872881	1.12295	1.0445	0.121505	0.481811		Invasion		0.43 ± 0.41	0.10 ± 0.15	0.27 ± 0.19	0.37 ± 0.40
									a Absence of human serum
									* p<0.05, ** p<0.01
	Invasion				AV	SD	ttest
	D049	0.394928	0.371528	0.451754	0.40607	0.0336867
	1/10 plasma	0.28125	0.389831	0.389831	0.353637	0.0511853	0.152675
	1/100 plasma	0.347826	0.381944	0.45082	0.39353	0.0428376	0.27492
	1/1000 plasma	0.434426	0.398305	0.355072	0.395935	0.0324394	0.41859

## Sheet: Table 3
	rate
	Adhesion				AV	SD	ttest
	D049	1.06522	1.08333	1.19492	1.11449	0.0573491			Table 3. Effects of human plasma on P. gulae adhesion and invasion of Ca9-22 cells.
	1/10 plasma	0.869565	1.0339	1.12281	1.00876	0.104903	0.145425		(%)		Control a	In the presence of human plasma diluted ꞉
	1/100 plasma	1.14493	0.813559	1.07377	1.01075	0.142431	0.41336					1 ꞉ 10	1 ꞉ 100	1 ꞉ 1000
	1/1000 plasma	1.13768	0.872881	1.12295	1.0445	0.121505	0.481811		Adhesion		1.11 ± 0.06	1.01 ± 0.15	1.01 ± 0.14	1.04 ± 0.12
									Invasion		0.41 ± 0.03	0.35 ± 0.05	0.39 ± 0.04	0.40 ± 0.03
									a Absence of human plasma
	Invasion				AV	SD	ttest
	D049	0.394928	0.371528	0.451754	0.40607	0.0336867
	1/10 plasma	0.28125	0.389831	0.389831	0.353637	0.0511853	0.152675
	1/100 plasma	0.347826	0.381944	0.45082	0.39353	0.0428376	0.27492
	1/1000 plasma	0.434426	0.398305	0.355072	0.395935	0.0324394	0.41859
